# Supplementary material for: The role of personal data value, culture and self-construal in online privacy behaviour
Source: PLoS One. 2021 Jul 16;16(7):e0253568. doi: 10.1371/journal.pone.0253568 (PMC8284788; doi:10.1371/journal.pone.0253568)
Supplement: S2 Dataset — (SPS) [file pone.0253568.s002.sps]

* Encoding: UTF-8.
*********************************************************************************************************
 Study 1a
*********************************************************************************************************.

DESCRIPTIVES VARIABLES=TotalValue TotalOwn TotalLegalOwn TotalControl TotalSecure
  /STATISTICS=MEAN STDDEV MIN MAX.


***********>>>>>>>>>TABLE 2<<<<<<<<************************.

REGRESSION
  /DESCRIPTIVES MEAN STDDEV CORR SIG N
  /MISSING LISTWISE
  /STATISTICS COEFF OUTS CI(95) R ANOVA COLLIN TOL CHANGE ZPP
  /CRITERIA=PIN(.05) POUT(.10)
  /NOORIGIN 
  /DEPENDENT PrivacyBehaveOverall
  /METHOD=ENTER Q67 Q4 Privacy_concern_overall TotalValue
  /RESIDUALS DURBIN HISTOGRAM(ZRESID) NORMPROB(ZRESID)
  /CASEWISE PLOT(ZRESID) OUTLIERS(2).
