# Supplementary material for: The role of personal data value, culture and self-construal in online privacy behaviour
Source: PLoS One. 2021 Jul 16;16(7):e0253568. doi: 10.1371/journal.pone.0253568 (PMC8284788; doi:10.1371/journal.pone.0253568)
Supplement: S4 Dataset — (SPS) [file pone.0253568.s004.sps]

* Encoding: UTF-8.
*********************************************************************************************************
 Study 1b US and India
*********************************************************************************************************.


SORT CASES  BY Country.
SPLIT FILE LAYERED BY Country.
DESCRIPTIVES VARIABLES=TotalValue TotalOwn TotalLegalOwn TotalControl TotalSecure
  /STATISTICS=MEAN STDDEV MIN MAX.
SPLIT FILE OFF.

*************************************************************************************************
*******************USvsIndia regression *********************.
*************************************************************************************************.

FREQUENCIES VARIABLES=TotalValue
  /FORMAT=NOTABLE
  /NTILES=3
  /STATISTICS=MEAN MEDIAN
  /ORDER=ANALYSIS.

RECODE Country (0=SYSMIS) (1=0) (2=1) INTO USvsIndia.
EXECUTE.
COMPUTE cValue=TotalValue-84.2567.
EXECUTE.
COMPUTE ValueBYcountry=USvsIndia * cValue.
EXECUTE.


****>>>>>>>>>>>>>Table 3 ***************.
REGRESSION
  /DESCRIPTIVES MEAN STDDEV CORR SIG N
  /MISSING LISTWISE
  /STATISTICS COEFF OUTS CI(95) R ANOVA COLLIN TOL CHANGE ZPP
  /CRITERIA=PIN(.05) POUT(.10)
  /NOORIGIN 
  /DEPENDENT PrivacyBehaveOverall
  /METHOD=ENTER Q67 Q4 Privacy_concern_overall cValue  USvsIndia    
/METHOD=ENTER ValueBYcountry
  /PARTIALPLOT ALL
  /SCATTERPLOT=(*ZRESID ,*ZPRED) (*SRESID ,*ZPRED)
  /RESIDUALS DURBIN HISTOGRAM(ZRESID) NORMPROB(ZRESID)
  /CASEWISE PLOT(ZRESID) OUTLIERS(2)
  /SAVE PRED ZPRED ADJPRED MAHAL COOK LEVER ZRESID DRESID SDRESID SDBETA SDFIT COVRATIO.
