# Supplementary material for: The role of personal data value, culture and self-construal in online privacy behaviour
Source: PLoS One. 2021 Jul 16;16(7):e0253568. doi: 10.1371/journal.pone.0253568 (PMC8284788; doi:10.1371/journal.pone.0253568)
Supplement: S6 Dataset — (SPS) [file pone.0253568.s006.sps]

* Encoding: UTF-8.
*********************************************************************************************
***Study 2 UK crowd-sourced sample***.
*********************************************************************************************.


**Privacy Concern**.
COMPUTE Privacy_concern_overall=Q32_1+Q32_2+Q32_3+Q32_4+Q32_5+Q32_6+Q32_7+Q32_8+Q32_9+Q32_11+Q32_10+
    Q32_12+Q32_13+Q32_14+Q32_15.

RELIABILITY
  /VARIABLES=Q32_1 Q32_2 Q32_3 Q32_4 Q32_5 Q32_6 Q32_7 Q32_8 Q32_9 Q32_10 Q32_11 Q32_12 Q32_13 
    Q32_14 Q32_15
  /SCALE('privacy concern overall') ALL
  /MODEL=ALPHA.

**Privacy Behaviour**.
COMPUTE PrivacyBehaveOverall=Q33_1+Q33_2+Q33_3+Q33_5+Q33_6+Q33_4+Q33_7+Q33_8+Q33_9+Q33_10+Q33_11+Q33_12+Q33_13+Q33_14+Q33_15.
EXECUTE.
RELIABILITY
  /VARIABLES=Q33_1 Q33_2 Q33_3 Q33_4 Q33_5 Q33_6 Q33_7 Q33_8 Q33_9 Q33_10 Q33_11 Q33_12 Q33_13 Q33_14 Q33_15
  /SCALE('Overall Privacy Behaviour') ALL
  /MODEL=ALPHA.

**Self Construal Scales*****************.
RECODE Q54_3 Q54_22 Q54_5 Q54_6 Q54_10 Q54_14 Q54_15 Q54_18 Q54_21 (1=9) (2=8) (3=7) (4=6) (5=5) (6=4) (7=3) (8=2) (9=1) INTO 
Q54_3r Q54_22r Q54_5r Q54_6r Q54_10r Q54_14r Q54_15r Q54_18r Q54_21r.
EXECUTE.
COMPUTE SelfConstrualDifferentSimilar=Q54_1+Q54_2+Q54_3r+Q54_22r.
COMPUTE SelfConstrualSelfexperssionHarmony2=Q54_16+Q54_17.
COMPUTE SelfConstrualSelfinterestCommitment=Q54_19+Q54_20+Q54_21r.
EXECUTE.
RELIABILITY
  /VARIABLES=Q54_1 Q54_2 Q54_3r Q54_22r
  /SCALE('ALL SelfConstrualDifferentSimilar') ALL
  /MODEL=ALPHA.
RELIABILITY
  /VARIABLES=Q54_16 Q54_17
  /SCALE('ALL SelfConstrualSelfexperssionHarmony2') ALL
  /MODEL=ALPHA.


*************************************************************************************************
*******************UK Self-Construal sample mediation and moderation test of assumptions*********************.
*************************************************************************************************.

FREQUENCIES VARIABLES=TotalValue SelfConstrualDifferentSimilar SelfConstrualSelfexperssionHarmony SelfConstrualSelfexperssionHarmony2
  /FORMAT=NOTABLE
  /NTILES=3
  /STATISTICS=MEAN MEDIAN
  /ORDER=ANALYSIS.

COMPUTE cValue=TotalValue-77.9118.
EXECUTE.
COMPUTE cDifference=SelfConstrualDifferentSimilar-23.0339.
EXECUTE.
COMPUTE cDifferenceHarmony2=SelfConstrualSelfexperssionHarmony2-8.8213.
EXECUTE.
COMPUTE ValueBYDifference=cDifference * cValue.
EXECUTE.
COMPUTE ValueBYDifferenceHarmony2=cDifferenceHarmony2 * cValue.
EXECUTE.

**************************************************************************.
***Table 4 - regression***.
REGRESSION
  /DESCRIPTIVES MEAN STDDEV CORR SIG N
  /MISSING LISTWISE
  /STATISTICS COEFF OUTS CI(95) R ANOVA COLLIN TOL CHANGE ZPP
  /CRITERIA=PIN(.05) POUT(.10)
  /NOORIGIN 
  /DEPENDENT PrivacyBehaveOverall
  /METHOD=ENTER Q67 Q4 Privacy_concern_overall cValue 
    /METHOD=ENTER  cdifference cDifferenceHarmony2    
/METHOD=ENTER ValueBYDifference 
  /PARTIALPLOT ALL
  /SCATTERPLOT=(*ZRESID ,*ZPRED) (*SRESID ,*ZPRED)
  /RESIDUALS DURBIN HISTOGRAM(ZRESID) NORMPROB(ZRESID)
  /CASEWISE PLOT(ZRESID) OUTLIERS(2)
    /SAVE PRED ZPRED ADJPRED MAHAL COOK LEVER ZRESID DRESID SDRESID SDBETA SDFIT COVRATIO.
